# Supplementary material for: Virome profiling of Aedes albopictus across urban ecosystems in Guangdong reveals sex-specific diversity
Source: Parasit Vectors. 2025 Jul 7;18:264. doi: 10.1186/s13071-025-06872-2 (PMC12236024; doi:10.1186/s13071-025-06872-2)
Supplement: Supplementary file 2 — Supplementary material 2. [file 13071_2025_6872_MOESM2_ESM.xlsx]

## Sheet: TableS1
TableS1 DNA virome analysis of Aedes albopictus
Sample	Raw reads(PE)	QC-filtered read(PE)	Host reads(PE)	Clean reads(PE)
CZM	63690275	46345349	226152	46119197
GZM	63492778	44080298	53148	44027150
SGM	67360823	47210369	216384	46993985
SZM	70448318	49644209	305081	49339128
ZJM	64292856	46474170	134247	46339923
CZF	57375541	42655684	137378	42518306
GZF	73115936	43502471	97084	43405387
SGF	72110762	50549277	185529	50363748
SZF	67080262	46916750	44736	46872014
ZJF	62683208	44859329	86992	44772337

## Sheet: TableS2
TableS2 RNA virome analysis of Aedes albopictus
Sample	Raw reads(PE)	QC-filtered read(PE)	Host reads(PE)	rRNA_reads(PE)	Clean reads(PE)
CZM	41513226	26067321	10262554	6520688	9284079
GZM	42794046	25490802	12934671	7727287	4828844
SGM	41042497	28461529	4322425	7727287	17121607
SZM	45940619	31536056	6653686	8687683	16194687
ZJM	40720476	25506732	11176630	6336715	7993387
CZF	71110742	19966663	5760191	4495400	9711072
GZF	69911090	16491871	6497954	4688967	5304950
SGF	81839509	22205897	6370572	4927229	10908096
SZF	58951089	22095595	4990599	5380367	11724629
ZJF	70612319	22599146	6299445	7059213	9240488

## Sheet: TableS3
Table S3 Shannon Diversity Index (H) for gender-specific distribution at each sampling site
Site	Shannon Index (RNA-Seq)	Shannon Index (DNA-Seq)
Chaozhou	0.693	0.25
Guangzhou	0.415	0.18
Shaoguan	0.315	0.05
Shenzhen	0.69	0
Zhanjiang	0.51	0.26

## Sheet: TableS4
		TableS4 Genomic characteristics of vertebrate-associated viruses
Viral family	Viral genus	Viral species	Virus Type	NCBI Reference	Maximum Coverage Breadth	Identity	Region	The sex of the mosquito
Circoviridae	Circovirus	Bat circovirus ZS/Yunnan-China/2009	DNA	JN377559.1	0.806	0.9713	Shaoguan	Male
Parvoviridae	Protoparvovirus	Carnivore protoparvovirus 1	DNA	MH476590.1	0.529	0.9978	Shaoguan	Male
Genomoviridae	Non-genus-specific reads in family Genomoviridae	Chicken genomovirus mg2_274u	DNA	MN379617.1	1	0.9981	Shaoguan	Male/Female
Genomoviridae	Non-genus-specific reads in family Genomoviridae	Duck associated circular virus VC9	DNA	MT318129.1	0.821	0.8497	Shaoguan/Shenzhen	Male/Female
Circoviridae	Cyclovirus	Human associated cyclovirus 1	DNA	NC_038412.1	1	0.9881	Guangzhou	Female
Genomoviridae	Gemykibivirus	Human associated gemykibivirus 4	DNA	NC_038497.1	0.358	0.9312	Guangzhou	Female
Anelloviridae	Non-genus-specific reads in family Anelloviridae	Feline anellovirus	DNA	KX262893.1	1	0.9867	Shaoguan	Female
Anelloviridae	Etatorquevirus	Torque teno felis virus	DNA	HM142588.1	1	0.9726	Shaoguan	Female
Retroviridae	Lentivirus	Equine infectious anemia virus	RNA	M87581.1	0.204	0.961	Shaoguan/Shenzhen	Male
Flaviviridae	Flavivirus	Dengue virus	RNA	MG601754.1	0.014	99.93%	Chaozhou/Guangzhou/Shaoguan/Zhanjiang	Female
